# Supplementary material for: Improved visual detection of DNA amplification using pyridylazophenol metal sensing dyes
Source: Commun Biol. 2022 Sep 21;5:999. doi: 10.1038/s42003-022-03973-x (PMC9491268; doi:10.1038/s42003-022-03973-x)
Supplement: Supplementary file 4 — Supplementary Data [file 42003_2022_3973_MOESM4_ESM.xlsx]

## Sheet: Supp Figure 5b
	Source data used for Supplementary Figure 5b
	A450-A550
PCR cycles	0.5kb-1	0.5kb-2	0.5kb-3	1.0kb-1	1.0kb-2	1.0kb-3	2.0kb-1	2.0kb-2	2.0kb-3	NTC-1	NTC-2	NTC-3
16	-0.366	-0.3687	-0.3937	-0.4133	-0.3935	-0.3572	-0.3812	-0.3659	-0.3212	-0.4488	-0.4207	-0.4112
20	-0.3476	-0.3264	-0.3601	-0.1688	-0.0391	-0.0818	-0.0254	0.0699	-0.0955	-0.4545	-0.429	-0.4159
24	-0.1009	-0.153	-0.1685	0.4242	0.407	0.4706	0.6076	0.5853	0.4924	-0.3457	-0.4317	-0.4158
28	-0.0277	0.008	-0.0018	0.5952	0.5593	0.6159	0.6195	0.6727	0.7253	-0.4492	-0.4272	-0.4107
32	0.1664	0.201	0.1559	0.629	0.6224	0.5665	0.5523	0.6193	0.7195	-0.4424	-0.4067	-0.4221
36	0.2641	0.2862	0.2525	0.6146	0.5976	0.6738	0.7766	0.6173	0.7211	-0.4229	-0.4615	-0.4097

## Sheet: Supp Figure 5c
	Source data used for Supplementary Figure 5c
	DNA concentration in 25 ul PCR reaction (ng/ul)
PCR cycles	0.5kb-1	0.5kb-2	0.5kb-3	1.0kb-1	1.0kb-2	1.0kb-3	2.0kb-1	2.0kb-2	2.0kb-3	NTC-1	NTC-2	NTC-3
16	4.21023	4.84918	3.80882	6.11497	7.38792	5.93591	7.50058	5.79098	7.93701	-2.19646	-1.60575	-1.90628
20	34.5217	34.0848	32.9665	43.5186	42.062	42.9787	41.305	39.636	35.7699	-2.28754	-2.15825	-1.76929
24	58.7349	57.8404	57.3283	87.8749	91.7492	76.2513	69.9813	72.5895	76.5511	-1.89758	-2.39601	-1.85144
28	63.1439	66.2936	64.71	112.713	121.239	110.269	107.23	108.932	102.745	-0.727493	-2.04548	-1.92842
32	66.6837	70.2236	66.729	121.876	122.673	111.574	114.58	117.525	116.258	-1.21073	-1.37041	-1.29982
36	71.9261	72.1386	68.6171	127.311	129.374	115.659	124.073	131.327	120.32	6.91427	6.60867	6.7711

## Sheet: Supp Figure 6b
	Source data used for Supplementary Figure 6b
	A450-A550
	0.5kb-1	0.5kb-2	0.5kb-3	1.0kb-1	1.0kb-2	1.0kb-3	2.0kb-1	2.0kb-2	2.0kb-3	NTC-1	NTC-2	NTC-3
24	-0.3291	-0.3183	-0.3324	-0.3233	-0.3104	-0.3628	-0.3062	-0.3045	-0.3188	-0.4211	-0.4206	-0.4339
28	-0.3197	-0.3095	-0.3153	-0.3206	-0.2936	-0.306	-0.3041	-0.2921	-0.3335	-0.4033	-0.4086	-0.418
32	-0.2797	-0.2555	-0.2805	-0.2901	-0.2846	-0.3012	-0.1501	-0.1904	-0.2265	-0.418	-0.4174	-0.413
36	-0.0086	0.0625	-0.1623	-0.2009	-0.0955	-0.1004	0.4427	0.4305	0.4414	-0.4127	-0.4079	-0.4195
40	0.2552	0.284	0.2928	0.3342	0.3379	0.301	0.5998	0.5638	0.6021	-0.4083	-0.3903	-0.4403
44	0.3855	0.3269	0.3752	0.5314	0.5382	0.5456	0.607	0.6124	0.6327	-0.4287	-0.4337	-0.3734

## Sheet: Supp Figure 6c
	Source data used for Supplementary Figure 6c
	DNA concentration in 25 ul PCR reaction (ng/ul)
	0.5kb-1	0.5kb-2	0.5kb-3	1.0kb-1	1.0kb-2	1.0kb-3	2.0kb-1	2.0kb-2	2.0kb-3	NTC-1	NTC-2	NTC-3
24	0.919353	0.895888	1.21096	1.06037	0.752819	0.635949	0.494134	0.560998	0.837567	0.000227816	0.0961385	0.145916
28	5.55826	5.47739	5.54471	4.07529	4.22349	3.39663	5.77982	4.64563	4.83631	-0.363025	0.36519	0.182595
32	23.7166	24.85	25.3577	16.4178	16.9412	14.5596	28.7952	25.8267	26.8544	-0.415651	0.283404	0.399476
36	55.6395	51.2275	49.5866	39.0185	40.0337	35.2283	61.1428	53.0254	52.3299	-0.923568	0.299465	1.25128
40	55.3787	64.7101	72.6495	70.8601	66.4423	59.3029	82.7958	72.1013	82.2642	4.8755	0.289441	0.360861
44	57.9309	63.8777	60.484	64.2367	67.924	65.2294	80.0054	77.6361	68.4553	1.32794	0.22531	21.0488

## Sheet: Supp Figure 7
	Source data used for Supplementary Figure 7
		Lambda amplicons										Human amplicons
		Supp Figure 7a										Supp Figure 7d
		0.5kb-1			0.5kb-2			0.5kb-3				0.5kb-1			0.5kb-2			0.5kb-3
		DNA yield	A450-A550		DNA yield	A450-A550		DNA yield	A450-A550			DNA yield	A450-A550		DNA yield	A450-A550		DNA yield	A450-A550
	16	4.21023	-0.366		4.84918	-0.3687		3.80882	-0.3937		24	0.919353	-0.3291		0.895888	-0.3183		1.21096	-0.3324
	20	34.5217	-0.3476		34.0848	-0.3264		32.9665	-0.3601		28	5.55826	-0.3197		5.47739	-0.3095		5.54471	-0.3153
	24	58.7349	-0.1009		57.8404	-0.153		57.3283	-0.1685		32	23.7166	-0.2797		24.85	-0.2555		25.3577	-0.2805
	28	63.1439	-0.0277		66.2936	0.008		64.71	-0.0018		36	55.6395	-0.0086		51.2275	0.0625		49.5866	-0.1623
	32	66.6837	0.1664		70.2236	0.201		66.729	0.1559		40	55.3787	0.2552		64.7101	0.284		72.6495	0.2928
	36	71.9261	0.2641		72.1386	0.2862		68.6171	0.2525		44	57.9309	0.3855		63.8777	0.3269		60.484	0.3752
		Supp Figure 7b										Supp Figure 7e
		1.0kb-1			1.0kb-2			1.0kb-3				1.0kb-1			1.0kb-2			1.0kb-3
		DNA yield	A450-A550		DNA yield	A450-A550		DNA yield	A450-A550			DNA yield	A450-A550		DNA yield	A450-A550		DNA yield	A450-A550
	16	6.11497	-0.4133		7.38792	-0.3935		5.93591	-0.3572		24	1.06037	-0.3233		0.752819	-0.3104		0.635949	-0.3628
	20	43.5186	-0.1688		42.062	-0.0391		42.9787	-0.0818		28	4.07529	-0.3206		4.22349	-0.2936		3.39663	-0.306
	24	87.8749	0.4242		91.7492	0.407		76.2513	0.4706		32	16.4178	-0.2901		16.9412	-0.2846		14.5596	-0.3012
	28	112.713	0.5952		121.239	0.5593		110.269	0.6159		36	39.0185	-0.2009		40.0337	-0.0955		35.2283	-0.1004
	32	121.876	0.629		122.673	0.6224		111.574	0.5665		40	70.8601	0.3342		66.4423	0.3379		59.3029	0.301
	36	127.311	0.6146		129.374	0.5976		115.659	0.6738		44	64.2367	0.5314		67.924	0.5382		65.2294	0.5456
		Supp Figure 7c										Supp Figure 7f
		2.0kb-1			2.0kb-2			2.0kb-3				2.0kb-1			2.0kb-2			2.0kb-3
		DNA yield	A450-A550		DNA yield	A450-A550		DNA yield	A450-A550			DNA yield	A450-A550		DNA yield	A450-A550		DNA yield	A450-A550
	16	7.50058	-0.3812		5.79098	-0.3659		7.93701	-0.3212		24	0.494134	-0.3062		0.560998	-0.3045		0.837567	-0.3188
	20	41.305	-0.0254		39.636	0.0699		35.7699	-0.0955		28	5.77982	-0.3041		4.64563	-0.2921		4.83631	-0.3335
	24	69.9813	0.6076		72.5895	0.5853		76.5511	0.4924		32	28.7952	-0.1501		25.8267	-0.1904		26.8544	-0.2265
	28	107.23	0.6195		108.932	0.6727		102.745	0.7253		36	61.1428	0.4427		53.0254	0.4305		52.3299	0.4414
	32	114.58	0.5523		117.525	0.6193		116.258	0.7195		40	82.7958	0.5998		72.1013	0.5638		82.2642	0.6021
	36	124.073	0.7766		131.327	0.6173		120.32	0.7211		44	80.0054	0.607		77.6361	0.6124		68.4553	0.6327
